# Supplementary material for: TRIM16 controls assembly and degradation of protein aggregates by modulating the p62‐NRF2 axis and autophagy
Source: EMBO J. 2018 Aug 24;37(18):e98358. doi: 10.15252/embj.201798358 (PMC6138442; doi:10.15252/embj.201798358)
Supplement: Supplementary file 3 — Source Data for Expanded View [file EMBJ-37-e98358-s012.zip]

Archive with 4 entries (2 files):
- Source_Data_for_EV_Figures/
- Source_Data_for_EV_Figures/Source_Data_for_EV_Figures.pdf
- Source_Data_for_EV_Figures/__MACOSX/
- Source_Data_for_EV_Figures/__MACOSX/._Source_Data_for_EV_Figures.pdf
